# Supplementary material for: New phiomorph rodents from the latest Eocene of Egypt, and the impact of Bayesian “clock”-based phylogenetic methods on estimates of basal hystricognath relationships and biochronology
Source: PeerJ. 2016 Mar 1;4:e1717. doi: 10.7717/peerj.1717 (PMC4782727; doi:10.7717/peerj.1717)
Supplement: Dataset S1 [file peerj-04-1717-s001.nex]

#NEXUS

BEGIN TAXA;
	TITLE Taxa;
	DIMENSIONS NTAX=42;
	TAXLABELS
		Acritophiomys_bowni Anadianomys_declivis Baluchimys_ganeshapher Baluchimys_krabiense Birbalomys_spp Birkamys_korai Bugtimys_zafarullahi Canaanimys_maquiensis Chapattimys_wilsoni Confiniummys_sidiki Diamantomys_luederitzi Gaudeamus_aegyptius Gaudeamus_aslius Gaudeamus_hylaeus Hodsahibia_spp Lindsaya_derabugtiensis Lophibaluchia_spp Metaphiomys_beadnelli Mubhamys_vadumensis Neophiomys_paraphiomyoides Ottomania_proavita Paraphiomys_spp Paraphiomys_simonsi Paraulacodus_indicus Petrokozlovia_notos Phiocricetomys_minutus Phiomys_andrewsi Phiomys_hammudai Phiomys_lavocati Prepomonomys_bogenfelsi Protophiomys_tunisiensis Protophiomys_aegyptensis Protophiomys_algeriensis Protophiomys_durattalahensis Protophiomys_aff_durattalahensis Talahphiomys_lavocati Talahphiomys_libycus Thryonomys_swinderianus Tsaganomys_altaicus Turkanamys_hexalophus Waslamys_attiai Yuomys_cavioides 
	;

END;


BEGIN CHARACTERS;
	TITLE  'Birkamys_Mubhammys';
	DIMENSIONS  NCHAR=118;
	FORMAT DATATYPE = STANDARD GAP = - MISSING = ? SYMBOLS = "  0 1 2 3 4 5 6 7 8";
	CHARSTATELABELS 
		1 infraorbital_foramen /  protrogomorphous hystricomorphous, 2 mandible /  sciurognathous hystricognathous, 3 'I2/i2 enamel disposition' /  surrounds_incisor_ does_not_totally_surround_incisor_ limited_to_buccal_surface_, 4 'Hunter-Schreger bands' /  absent present, 5 'prisms per Hunter-Schreger band' /  '1-3' '0/2' '4-6' '2/4' 7_or_more, 6 IPM_crystallites_arrangement_in_PI /  sheath_surrounding_prisms '0/2' parallel '2/4' 'acute angle, anastomosing' '4/6' perpendicular, 7 IPM_thickness /  thick thin, 8 percentage_of_PE_thickness /  'PE<=PI' 'PE_reduced_(<25%)' PE_lacking, 9 band_inclination_relative_to_EDJ /  0_degrees '>10 degrees' '10-19 degrees' '20-29_degrees' '30-39_degrees' '40-49_degrees' '50_or_>', 10 dp4_anterior_cingulid /  indistinct_ '0/2' low_and_weakly_developed_ '2/4' 'linguolabially well-developed', 11 dp4_anteroconid /  absent_ weak_ strong_, 12 'dp4 metaconid/protoconid position' /  opposed_ protoconid_posterior_, 13 dp4_mesolophid /  absent_ '0/2' weakly_developed_ '2/4' reaches_the_lingual_side_, 14 'dp4 posterior arm of metaconid (metastylar fold)' /  absent_ '0/2' weak_and_low_ '2/4' 'well-developed and high', 15 dp4_metalophulid_I /  absent_ '0/2' 'incomplete, medially interrupted' '2/4' complete_, 16 dp4_metalophulid_II /  absent_ 'incomplete, medially interrupted' complete_, 17 dp4_talonid_width /  as_wide_as_trigonid_ slightly_wider_than_trigonid_ much_wider_than_trigonid_, 18 dp4_mesostylid /  absent_ weak_ strong_, 19 dp4_mesoconid /  absent_ '0/2' weak '2/4' strong, 20 dp4_hypoconulid /  absent_ weak_ strong_, 21 dp4_ectolophid /  absent_ 'anteriorly interrupted (unconnected to protoconid)' complete_, 22 dp4_anterior_arm_of_hypoconid /  strong '0/2' weak_ '2/4' absent_, 23 dP4_retention /  p4_replaces_dp4 '0/2' dp4_retained, 24 p4_talonid /  narrow_ '<= trigonid' slightly_wider_than_trigonid_ much_wider_than_trigonid_, 25 p4_dominant_cusps /  'metaconid>protoconid' 'metaconid=protoconid' 'protoconid variably>metaconid', 26 p4_hypolophid /  absent_ '0/2' present_, 27 'p4 metaconid-protoconid compression' /  absent_ present_, 28 'p4 metaconid/protoconid position' /  opposed_ protoconid_posterior_, 29 p4_hypoconulid /  minute_to_absent_ weak_ strong_, 30 p4_mesoconid /  absent_ weak_ strong, 31 p4_ectolophid /  absent_ '0/2' 'incomplete, anteriorly interrupted' '2/4' 'complete,_reaches_protoconid_from_mesoconid_', 32 p4_metalophulid_I /  absent_ '0/2' 'incomplete, unconnected to metaconid' '2/4' complete_, 33 p4_metalophulid_II /  absent_ 'incomplete, unconnected to metaconid' complete_, 34 p4_anterior_cingulid /  absent_ '0/2' 'low, lingually limited', 35 'p4 posterior arm of metaconid (metastylar fold)' /  absent_ weak_and_low_ 'well-developed_and_high_', 36 p4_size /  'p4 >= m1' 'p4<m1', 37 m1_area /  '0-2_mm2' '0/2' '2-4_mm2' '2/4' '4-6_mm2' '4/6' '6-8_mm2' '6/8' '>_8_mm2', 38 'm1-2 anterolophid (anterocingulid)' /  absent_ '0/2' 'incipient,_low_', 39 'm1-2 posterior arm of metaconid' /  absent_ '0/2' 'small_(metastylid)_' '2/4' 'high_metastylid_(connected_to_mesostylid)_', 40 'm1-2 anterior arm of molar entoconid' /  absent_ '0/2' small_ '2/4' 'high_(connected_to_mesostylid)_', 41 'm1-2 molar paraconid' /  present_ reduced_ absent_, 42 'm1-2 anteroconid' /  absent_ incipient_in_anterolophid 'well-developed_', 43 'm1-2 mesostylid' /  absent_ '0/2' weak_ '2/4' strong_, 44 'm1-2 ectostylid' /  absent_ '0/2' present_, 45 'm1-2 mesoconid' /  small_to_absent_ '0/2' simple_cuspid_, 46 'm1-2 ectolophid' /  absent_ '0/2' anteriorly_incomplete_ '2/4' 'complete,_reaches_protoconid_', 47 'm1-2 mesolophid' /  absent_ variably_incipient, 48 'm1-2 protoconid/metaconid position' /  opposed '0/2' protoconid_posterior, 49 'm1-2 metaconid/protoconid height' /  'protoconid_<_metaconid' 'protoconid_=_metaconid' 'protoconid_>_metaconid_', 50 'm1-2 direction of the posterior arm of the protoconid' /  directed_toward_metaconid 'oblique,_extending_backward_', 51 'm1-2 paralophid-metaconid connection' /  absent_ 'present_(metalophulid_I)_', 52 'm1-2 metalophulid I' /  'complete_(ancestral_paralophid)_' 'complex_(antero-labial_part_of_paralophid_plus_lingual_part_of_protolophid)' weak_to_absent_ 'remains_of_the_antero-labial_part_of_paralophid,_lingual_part_of_paralophid_or_neoformation', 53 'm1-2 metalophulid II (protolophid = posterior arm of protoconid)' /  'well-developed_' '0/2' weak_ '2/4' small_to_absent_, 54 'm1-2 hypolophid' /  absent_ '0/2' 'low,_interrupted_labially' '2/4' 'well-developed', 55 'm1-2 anterior arm of hypoconid' /  absent_ '0/2' connects_weakly_to_mesoconid_ '2/4' strong_, 56 'm1-2 entoconid/hypoconid position' /  opposed_ '0/2' entoconid_anterior_, 57 'm1-2 hypoconulid' /  'strong,_inflated' '0/2' '''normal''_(simple_cuspid)_' '2/4' 'reduced,_submerged_into_the_posterolophid_' '4/6' absent_, 58 'm1-2 entoconid-hypoconid connection by posterolophid' /  present_ '0/2' absent, 59 m3_hypoconulid /  forms_a_transverse_third_lobe_ third_lobe_narrow_ third_lobe_incorporated_into_the_posterolophid_, 60 'm3 entoconid-hypoconid twinning' /  absent_ present_, 61 molar_trigonid_height /  higher_than_talonid_ '0/2' same_height_as_talonid_, 62 molar_trigonid_width /  narrower_than_talonid same_as_talonid_, 63 size_of_m3_relative_to_m2 /  'm3_>_m2_' '0/2' 'm3_=_m2_' '2/4' 'm3_<_m2_', 64 P2 /  present_ absent_, 65 'P3 size/presence' /  present_ reduced_ absent_, 66 'DP3 size/presence' /  present_ reduced_ absent, 67 dP4_anterocingulum /  weak low_and_mesiodistally_widened_ high_, 68 dP4_labial_pericingulum /  present_ '0/2' absent_, 69 dP4_protoloph /  absent present, 70 dP4_metaconule /  well_developed '0/2' submerged_to_the_anterior_arm_of_the_hypocone '2/4' Indistinct, 71 dP4_anterior_arm_of_hypocone /  absent present, 72 dP4_metaloph /  connected_to_metaconule_ '0/2' connected_on_the_anterior_arm_of_the_hypocone '2/4' turned_posteriorly_to_join_posteroloph_ '4/6' 'submerged_into_posteroloph_(or_absent)' connected_to_metaconule_and_posteroloph_ '0/7', 73 dP4_endoloph /  absent present, 74 dP4_mure /  absent '0/2' Incipient '2/4' complete, 75 dP4_mesolophule /  absent '0/2' present, 76 dP4_retention /  P4_replaces_DP4 '0/2' DP4_retained_, 77 P4_size /  'P4>=M1' 'P4<M1' minute absent, 78 P4_protoconule /  weak indistinct, 79 P4_metaconule /  strong '0/2' weak '2/4' indistinct, 80 P4_protoloph /  absent 'incomplete_(lingual_protoloph_absent)' complete, 81 P4_metaloph /  absent 'incomplete_(lingual_metaloph_absent)' complete '2/4' submerged_in_posteroloph '0/1', 82 P4_metacone /  minute_to_absent weak strong, 83 P4_hypocone /  minute_to_absent '0/2' weak '2/4' strong, 84 P4_mesostyle /  absent '0/2' weak '2/4' strong, 85 'P4 metacone-paracone compression' /  present absent_, 86 P4_anteroloph /  absent '0/2' present, 87 'M1-2 hypocone' /  absent_ '0/2' weak_ '2/4' strong_, 88 'M1-2 hypocone in relation to protocone' /  more_lingual_than_protocone_ '0/2' same_level_as_protocone_ '2/4' more_labial_, 89 'M1-2 mesostyle' /  absent_ '0/2' weak '2/4' large_, 90 'M1-2 parastyle' /  absent_ small 'well-developed', 91 'M1-2 anterostyle' /  absent_ '0/2' weak_, 92 'M1-2 enterostyle' /  absent_ weak_ strong_, 93 'M1-2 anteroloph' /  absent_ '0/2' low_and_isolated_from_the_protocone_ '2/4' high_and_connected_to_the_protocone_, 94 'M1-2 metaconule' /  'strong,_inflated_' '0/2' reduced_ '2/4' minute_to_indistinct_, 95 'M1-2 metaconule position' /  running_onto_metacone_from_protocone_ central_ submerged_into_the_mure_, 96 'M1-2 metaconule-hypocone connection' /  absent_ present_, 97 'M1-2 anterior arm of hypocone' /  absent_ weakly_developed_ 'well_developed,_generally_strongly_connected_to_the_metaconule', 98 'M1-2 mesolophule' /  absent_ '0/2' incipient_from_metaconule '2/4' reaches_labial_side_, 99 'M1-2 protoconule' /  'strong,_inflated_' reduced_ submerged_in_the_protoloph_to_absent, 100 'M1-2 protoloph connection to protocone' /  strong '0/2' weak_ '2/4' absent_, 101 'M1-2 anteroloph-protoloph connection (with a lingual anteroloph)' /  absent_ present_, 102 M1_metaloph_connection /  connected_to_metaconule_ '0/2' connected_on_the_anterior_arm_of_the_hypocone '2/4' turned_posteriorly_to_join_posteroloph_ '4/6' 'submerged_into_posteroloph_(or_absent)' connected_to_metaconule_and_posteroloph_ '0/7', 103 M2_metaloph_connection /  connected_to_metaconule_ '0/2' connected_on_the_anterior_arm_of_the_hypocone '2/4' turned_posteriorly_to_join_posteroloph_ '4/6' 'submerged_into_posteroloph_(or_absent)' connected_to_metaconule_and_posteroloph_ '0/7', 104 M3_metaloph_connection /  connected_to_metaconule_ '0/2' connected_on_the_anterior_arm_of_the_hypocone '2/4' turned_posteriorly_to_join_posteroloph_ '4/6' 'submerged_into_posteroloph_(or_absent)' connected_to_metaconule_and_posteroloph_ '0/7', 105 M3_angle_between_protoloph_and_metaloph /  '0-30' '0/2' '30-60' '2/4' '60-90' metaloph_submerged_into_postroloph turned_posteriorly_to_join_posteroloph_, 106 M1_molar_endoloph /  present_ '0/2' absent_, 107 M2_molar_endoloph /  present_ '0/2' absent_, 108 M3_molar_endoloph /  present_ '0/2' absent_, 109 'M1-2 metaconule-protocone connection (lingual metaloph)' /  absent_ '0/2' present_, 110 'M1-2 mure' /  absent_ '0/2' incipient_ '2/4' complete_, 111 'M1-2 pericingulum' /  present_ absent_, 112 'M1-2 length/width proportions' /  'length_>_width_' '0/2' 'length_=_or_<_width_', 113 'M1-2 posterior arm of paracone' /  absent '0/2' weakly_developed '2/4' 'high_(connected_to_the_mesostyle)_', 114 'M1-2 anterior arm of the metacone' /  absent_ '0/2' weakly_pronounced_ '2/4' 'high_(connected_to_the_mesostyle)_', 115 taeniodont_pattern_on_upper_and_lower_molars /  absent_ present_, 116 'molar cuspids/crests' /  bunodont_ '0/2' crests_present_but_low_ '2/4' lophodont_, 117 molar_cuspids /  sharpened inflated__, 118 enamel_wrinkling_on_molars /  absent_ present_ ; 
	MATRIX
	Acritophiomys_bowni               112??????3104122110220021100004221012220211004110110044221202101211111170420112222201243112044212420077042200402100101
	Anadianomys_declivis              ??2???????????????????0212001044201120202010000010102440202021?1???????????0110212201?42212022001020000??00?2012000200
	Baluchimys_ganeshapher            ??2??4???1100302100220??????????????224220200400101024422?202131??1210061000??31222012?20120401120200?7??00?0012330200
	Baluchimys_krabiense              ??2114113????????????????????????????2422020040010101442202021?1???????????0113222301224212042012420000000000012220200
	Birbalomys_spp                    10211000021104022121200212001144102101422020230010102440122021011?1100061000110222421?40212020000010000030002012200200
	Birkamys_korai                    112??????21002001002202?????????????0220200004022110344222202141211212170402??????????43012041212020077832210412000300
	Bugtimys_zafarullahi              ?1212511??????????????021100004022216240200004021010044220202101211211100020113222201244412042112420022202220212400401
	Canaanimys_maquiensis             ????????????24??122020??????????????20402040040010101442422021????????????????????????43402044212324000000000412240400
	Chapattimys_wilsoni               10210000141022021021200212001040212120422020121000102440022021?1???????????0100212321240212020000010000030002012200201
	Confiniummys_sidiki               ?????????0210020100220001000000000012222211004001010244220202121???????????021400000104421203411242000?000000012100300
	Diamantomys_luederitzi            11212211222104411021202?????????????8220200024021110444242202121112212140422??????????444220442?242004???2??0412400400
	Gaudeamus_aegyptius               1121?4???0004042123123021000000300?120412030040011104401612021412??????????0114102311242222044212024066652220412040400
	Gaudeamus_aslius                  112??????0004442123123021000001310213043203104001110243061202141212214160400114152301242222044212023066652210412340400
	Gaudeamus_hylaeus                 112??????00000421231240211000003102130412031040011103400612021412??????????0114152301242322044212024066652220412040400
	Hodsahibia_spp                    ??21241034202422124220021100014021112220200014121010144210202121??1211100020110212221244112041112420022202220112320401
	Lindsaya_derabugtiensis           ??2??????4110302110220??????????????0220202004001010244222202131??12100610001142222012422020400111200000?0000012220200
	Lophibaluchia_spp                 ??2??????4010301102220??????????????2241202004021010144222202131??121114001???????????44212043012320044462220012220400
	Metaphiomys_beadnelli             11211611621012021001202?????????????4220200004021110144221202121?12212140422??????????42212044212320044002220412200400
	Mubhamys_vadumensis               ?12??????1000200100220??????????????5220200004022110344222202141211212160302??????????43212031212020066662210312000300
	Neophiomys_paraphiomyoides        ?12??????21002021002102?????????????0220200004020110344222202121??????????????????????432?2044212420077??22?0412200300
	Ottomania_proavita                ?????????1210002100220000000000001012230212004101110044222201121?1021003102021400000104421?031112420008100220012100400
	Paraphiomys_spp                   11212611442104001001202?????????????2220220004021010444240202121222212140422??????????42212044212220045652220412200400
	Paraphiomys_simonsi               11???????201030?1001202?????????????8220220104021110444242202101?12212140402??????????42112040112{2 4}20044??22?041220030?
	Paraulacodus_indicus              ??2??????41104001101222????????????182002200040210104422622?21?1??2212160402??????????42212044212020066652220412400400
	Petrokozlovia_notos               1021?????????????????00210012240102080222000020010104440022001011?12???????0100212200?22222020000020000??00?0012000200
	Phiocricetomys_minutus            ?12??????21102001002232?????????????0020200004012110444211-021-1??????????????????????????2???????????????????????0200
	Phiomys_andrewsi                  112??????210020210022002100010332201022020000402011014422220212120?????????0112222201043212044212420077??22?0412200300
	Phiomys_hammudai                  ?????????1102322110220021100004310112020202004?10010144221202121???????????0114222201244212043212420077042220412100101
	Phiomys_lavocati                  112??????2110200100220021200104000?10030200004011110444212202131211211100002??????????420?203111102006???2??0012200200
	Prepomonomys_bogenfelsi           ?1???????2100242100220??????????????621021000401101004424020200???????????????????????420{0 1}00442124200?446?220412210200
	Protophiomys_tunisiensis          ??211311?3100300100220021000104221011110200004001110244220202121??1211100110112222421143201041112220000201100112220301
	Protophiomys_aegyptensis          ??2??????1112322112220??????????????2132202104001010244221202121??1211101000114222201144212044112220000042110212220301
	Protophiomys_algeriensis          ??212411521114321122200210010043111120322020040011102442222021?1??1212101120112212201?44212044112220000041220012220300
	Protophiomys_durattalahensis      ?????????0104322110220??????????????2032202004?01110144220202121??1211170310112222201244212044112320000042100312230300
	Protophiomys_aff_durattalahensis  ??????????????????????021100004210112032202004?01010144220202121??1211140020114222201244212043112420000042200312230300
	Talahphiomys_lavocati             ?????????2110100111220??????????????0010?01004021?1044421120214???121116000???????????42212041112020044042200012100200
	Talahphiomys_libycus              ????????????????????????????????????0110?01004011?104442112?21????121116001???????????42212041?12320065042100012220200
	Thryonomys_swinderianus           11214401401041401200212?????????????8210200004001110444262202131222212160402??????????43002044?0202006446222?412000400
	Tsaganomys_altaicus               212144112220024220?120031200104420?180422000040010100440622?202121221200100011?222201114020044?00020000000000012000400
	Turkanamys_hexalophus             ??21141?6??????????????2110000222021404020200401111004422020210?????????????10?2?1??12442000432124200?7???2?0412110301
	Waslamys_attiai                   ?12??????1102321111220021100104410112032202004101110144220202121?112111713201022222012442120411123200(0 4 7)0032000112230301
	Yuomys_cavioides                  102???????????????????0212011044100080002000040010104440202001211??????????0110212001?42310200000020000000000012000400

;

END;
ctype ord :  5 10 -11 13 -21 22 23 25 -26 29 -35 38 -46 48 -49 53 -56 58 -59 61 63 65 -68 74 75 76 -77 79 -80 82 -84 86 -95 97 -98 100 106 -110 112 -114 116;
outgroup Birbalomys_spp;
;
