# Supplementary material for: New phiomorph rodents from the latest Eocene of Egypt, and the impact of Bayesian “clock”-based phylogenetic methods on estimates of basal hystricognath relationships and biochronology
Source: PeerJ. 2016 Mar 1;4:e1717. doi: 10.7717/peerj.1717 (PMC4782727; doi:10.7717/peerj.1717)
Supplement: Dataset S3 [file peerj-04-1717-s003.nex]

#NEXUS
BEGIN DATA;
	DIMENSIONS NTAX=42 NCHAR=118;
	FORMAT DATATYPE = STANDARD GAP = - MISSING = ? SYMBOLS = " 0 1 2 3 4 5 6 7 8";
	MATRIX
	Acritophiomys_bowni 112??????3104122110220021100004221012220211004110110044221202101211111170420112222201243112044212420077042200402100101
	Anadianomys_declivis ??2???????????????????0212001044201120202010000010102440202021?1???????????0110212201?42212022001020000??00?2012000200
	Baluchimys_ganeshapher ??2??4???1100302100220??????????????224220200400101024422?202131??1210061000??31222012?20120401120200?7??00?0012330200
	Baluchimys_krabiense ??2114113????????????????????????????2422020040010101442202021?1???????????0113222301224212042012420000000000012220200
	Birbalomys_spp 10211000021104022121200212001144102101422020230010102440122021011?1100061000110222421?40212020000010000030002012200200
	Birkamys_korai 112??????21002001002202?????????????0220200004022110344222202141211212170402??????????43012041212020077832210412000300
	Bugtimys_zafarullahi ?1212511??????????????021100004022216240200004021010044220202101211211100020113222201244412042112420022202220212400401
	Canaanimys_maquiensis ????????????24??122020??????????????20402040040010101442422021????????????????????????43402044212324000000000412240400
	Chapattimys_wilsoni 10210000141022021021200212001040212120422020121000102440022021?1???????????0100212321240212020000010000030002012200201
	Confiniummys_sidiki ?????????0210020100220001000000000012222211004001010244220202121???????????021400000104421203411242000?000000012100300
	Diamantomys_luederitzi 11212211222104411021202?????????????8220200024021110444242202121112212140422??????????444220442?242004???2??0412400400
	Gaudeamus_aegyptius 1121?4???0004042123123021000000300?120412030040011104401612021412??????????0114102311242222044212024066652220412040400
	Gaudeamus_aslius 112??????0004442123123021000001310213043203104001110243061202141212214160400114152301242222044212023066652210412340400
	Gaudeamus_hylaeus 112??????00000421231240211000003102130412031040011103400612021412??????????0114152301242322044212024066652220412040400
	Hodsahibia_spp ??21241034202422124220021100014021112220200014121010144210202121??1211100020110212221244112041112420022202220112320401
	Lindsaya_derabugtiensis ??2??????4110302110220??????????????0220202004001010244222202131??12100610001142222012422020400111200000?0000012220200
	Lophibaluchia_spp ??2??????4010301102220??????????????2241202004021010144222202131??121114001???????????44212043012320044462220012220400
	Metaphiomys_beadnelli 11211611621012021001202?????????????4220200004021110144221202121?12212140422??????????42212044212320044002220412200400
	Mubhamys_vadumensis ?12??????1000200100220??????????????5220200004022110344222202141211212160302??????????43212031212020066662210312000300
	Neophiomys_paraphiomyoides ?12??????21002021002102?????????????0220200004020110344222202121??????????????????????432?2044212420077??22?0412200300
	Ottomania_proavita ?????????1210002100220000000000001012230212004101110044222201121?1021003102021400000104421?031112420008100220012100400
	Paraphiomys_spp 11212611442104001001202?????????????2220220004021010444240202121222212140422??????????42212044212220045652220412200400
	Paraphiomys_simonsi 11???????201030?1001202?????????????8220220104021110444242202101?12212140402??????????42112040112{2 4}20044??22?041220030?
	Paraulacodus_indicus ??2??????41104001101222????????????182002200040210104422622?21?1??2212160402??????????42212044212020066652220412400400
	Petrokozlovia_notos 1021?????????????????00210012240102080222000020010104440022001011?12???????0100212200?22222020000020000??00?0012000200
	Phiocricetomys_minutus ?12??????21102001002232?????????????0020200004012110444211-021-1??????????????????????????2???????????????????????0200
	Phiomys_andrewsi 112??????210020210022002100010332201022020000402011014422220212120?????????0112222201043212044212420077??22?0412200300
	Phiomys_hammudai ?????????1102322110220021100004310112020202004?10010144221202121???????????0114222201244212043212420077042220412100101
	Phiomys_lavocati 112??????2110200100220021200104000?10030200004011110444212202131211211100002??????????420?203111102006???2??0012200200
	Prepomonomys_bogenfelsi ?1???????2100242100220??????????????621021000401101004424020200???????????????????????420{0 1}00442124200?446?220412210200
	Protophiomys_tunisiensis ??211311?3100300100220021000104221011110200004001110244220202121??1211100110112222421143201041112220000201100112220301
	Protophiomys_aegyptensis ??2??????1112322112220??????????????2132202104001010244221202121??1211101000114222201144212044112220000042110212220301
	Protophiomys_algeriensis ??212411521114321122200210010043111120322020040011102442222021?1??1212101120112212201?44212044112220000041220012220300
	Protophiomys_durattalahensis ?????????0104322110220??????????????2032202004?01110144220202121??1211170310112222201244212044112320000042100312230300
	Protophiomys_aff_durattalahensis ??????????????????????021100004210112032202004?01010144220202121??1211140020114222201244212043112420000042200312230300
	Talahphiomys_lavocati ?????????2110100111220??????????????0010?01004021?1044421120214???121116000???????????42212041112020044042200012100200
	Talahphiomys_libycus ????????????????????????????????????0110?01004011?104442112?21????121116001???????????42212041?12320065042100012220200
	Thryonomys_swinderianus 11214401401041401200212?????????????8210200004001110444262202131222212160402??????????43002044?0202006446222?412000400
	Tsaganomys_altaicus 212144112220024220?120031200104420?180422000040010100440622?202121221200100011?222201114020044?00020000000000012000400
	Turkanamys_hexalophus ??21141?6??????????????2110000222021404020200401111004422020210?????????????10?2?1??12442000432124200?7???2?0412110301
	Waslamys_attiai ?12??????1102321111220021100104410112032202004101110144220202121?112111713201022222012442120411123200(0 4 7)0032000112230301
	Yuomys_cavioides 102???????????????????0212011044100080002000040010104440202001211??????????0110212001?42310200000020000000000012000400
;
END;
ctype ord: 5 10-11 13-21 22 23 25-26 29-35 38-46 48-49 53-56 58-59 61 63 65-68 74 75 76-77 79-80 82-84 86-95 97-98 100 106-110 112-114 116;
outgroup Birbalomys_spp;
constraint root = 1-.;
calibrate
Acritophiomys_bowni=uniform(33.9,35)
Anadianomys_declivis=Uniform(37.8,42.5)
Baluchimys_ganeshapher=Uniform(23,33.9)
Baluchimys_krabiense=Uniform(31,35)
Birbalomys_spp=Uniform(44.5,47.8)
Birkamys_korai=uniform(33.9,35)
Bugtimys_zafarullahi=Uniform(23,33.9)
Canaanimys_maquiensis=Uniform(40.9,41.6)
Chapattimys_wilsoni=Uniform(44.5,47.8)
Confiniummys_sidiki=Uniform(28.1,37.8)
Diamantomys_luederitzi=Uniform(19,21)
Gaudeamus_aegyptius=uniform(33.7,33.9)
Gaudeamus_aslius=uniform(33.9,35)
Gaudeamus_hylaeus=uniform(33.9,35)
Hodsahibia_spp=Uniform(23,33.9)
Lindsaya_derabugtiensis=Uniform(23,33.9)
Lophibaluchia_spp=Uniform(23,33.9)
Metaphiomys_beadnelli=Uniform(29.2,30)
Mubhamys_vadumensis=uniform(33.9,35)
Neophiomys_paraphiomyoides=Uniform(30.6,31)
Ottomania_proavita=Uniform(28.1,37.8)
Paraulacodus_indicus=Uniform(12.5,12.9)
Paraphiomys_simonsi=Uniform(29.2,30)
Paraphiomys_spp=Uniform(15,17.8)
Petrokozlovia_notos=Uniform(42.5,46)
Phiocricetomys_minutus=Uniform(29.2,30)
Phiomys_andrewsi=uniform(33.7,33.9)
Phiomys_hammudai=Uniform(31,39.6)
Phiomys_lavocati=Uniform(31,33.2)
Prepomonomys_bogenfelsi=Uniform(20,47)
Protophiomys_aegyptensis=Uniform(36.7,37.8)
Protophiomys_algeriensis=Uniform(33.9,41.2)
Protophiomys_durattalahensis=Uniform(31,39.6)
Protophiomys_aff_durattalahensis=Uniform(31,39.6)
Protophiomys_tunisiensis=Uniform(37.7,41.7)
Talahphiomys_lavocati=Uniform(31,39.6)
Talahphiomys_libycus=Uniform(31,39.6)
Thryonomys_swinderianus=Fixed(0)
Tsaganomys_altaicus=Uniform(31,33.2)
Turkanamys_hexalophus=Uniform(23,33.9)
Waslamys_attiai=Uniform(36.7,37.8)
Yuomys_cavioides=Uniform(37.8,42.5);
calibrate root=uniform(47.8,55);
prset brlenspr=clock:fossilization;
prset speciationpr=exp(50);
prset extinctionpr=beta(1,1);
prset fossilizationpr=beta(1,1);
prset sampleprob=0.005;
prset samplestrat=fossiltip;
prset clockvarpr=igr;
prset igrvarpr=exp(3);
prset nodeagepr=calibrated;
prset clockratepr=normal(0.25,0.05);
lset coding=variable rates=gamma;
unlink statefreq=(all) revmat=(all) shape=(all) pinvar=(all);
prset applyto=(all) ratepr=variable;
mcmcp ngen=50000000 relburnin=yes burninfrac=0.25 printfreq=1000 samplefreq=1000 nchains=4 temp=0.01 savebrlens=yes;
