# Supplementary material for: New phiomorph rodents from the latest Eocene of Egypt, and the impact of Bayesian “clock”-based phylogenetic methods on estimates of basal hystricognath relationships and biochronology
Source: PeerJ. 2016 Mar 1;4:e1717. doi: 10.7717/peerj.1717 (PMC4782727; doi:10.7717/peerj.1717)
Supplement: Dataset S5 [file peerj-04-1717-s009.xlsx]

## Sheet: Sheet1
Branch # in Fig. S2	absolute median rate
1	0.347492
2	0.428563
3	0.140207
4	0.460829
5	0.438828
6	0.638348
7	0.245736
8	0.0311694
9	0.0681735
10	0.812905
11	0.970068
12	0.037706
13	0.0887264
14	0.469559
15	0.0364557
16	0.560238
17	0.0271334
18	0.0806983
19	0.137597
20	0.135601
21	0.132662
22	0.0618562
23	0.647012
24	0.206648
25	0.274602
26	0.357428
27	0.287785
28	0.0552758
29	0.206999
30	0.211496
31	0.103445
32	0.123471
33	0.0324855
34	0.162954
35	0.274602
36	0.0661774
37	0.0878271
38	0.196251
39	0.103445
40	0.194518
41	0.196799
42	0.152337
43	0.264995
44	0.199168
45	0.0412156
46	0.237576
47	0.770659
48	0.0263218
49	0.498206
50	0.179866
51	0.13615
52	0.153171
53	0.053192
54	0.0298753
55	0.272891
56	0.514569
57	0.173987
58	0.1535
59	0.0294585
60	0.219348
61	0.220335
62	0.723521
63	0.0413472
64	0.245933
65	1.2688
66	0.00664626
67	1.03671
68	0.0122396
69	0.025927
70	0.165564
71	0.0257734
72	0.24227
73	0.691057
74	0.017504
75	0.302547
76	0.0497043
77	0.252273
78	0.0631065
79	0.022571
80	0.142686
81	0.111034
82	0.139593
